# Supplementary material for: Activity of sEH and Oxidant Status during Systemic Bovine Coliform Mastitis
Source: Antioxidants (Basel). 2021 May 20;10(5):812. doi: 10.3390/antiox10050812 (PMC8161397; doi:10.3390/antiox10050812)
Supplement: Supplementary file 1 [file antioxidants-10-00812-s001.zip]

Archive with 1 entries (1 files):
- antioxidants-1218250-supplementary.pdf
